# Supplementary material for: Early Progression Prediction in Korean Crohn’s Disease Using a Korean-Specific PrediXcan Model
Source: Int J Mol Sci. 2025 Mar 23;26(7):2910. doi: 10.3390/ijms26072910 (PMC11988338; doi:10.3390/ijms26072910)
Supplement: Supplementary file 1 [file ijms-26-02910-s001.zip]

Archive with 1 entries (1 files):
- ijms-3453533-supplementary.pdf
